# Supplementary material for: Multisensory gamma stimulation promotes glymphatic clearance of amyloid
Source: Nature. 2024 Feb 28;627(8002):149–56. doi: 10.1038/s41586-024-07132-6 (PMC10917684; doi:10.1038/s41586-024-07132-6)
Supplement: Supplementary file 3 — DEGs from snRNA-seq. This Excel file describes the differentially expressed genes from mouse 5XFAD cortex following sensory stimulation or control. For DEG analysis, the cut-off used in the function FindMarkers in Seurat was: min.pct: 0.25, only test genes that are detected in a minimum fraction of min.pct cells in either of the two populations; logfc.threshold: 0.25. [file 41586_2024_7132_MOESM3_ESM.xlsx]

## Sheet: Summary
Table tabs	Explanation
Ex	differential expression analysis for excitatory neurons.
Ast	differential expression analysis for astrocytes.
Endo	differential expression analysis for endothelial cells.
Fib	differential expression analysis for fibroblasts.
Mic	differential expression analysis for microglia.
SST	differential expression analysis for somatostatin interneurons.
PV	differential expression analysis for parvalbumin interneurons.
Per	differential expression analysis for pericytes.
OPC	differential expression analysis for oligodendrocyte progenitor cells.
Oligos	differential expression analysis for oligodendrocytes.
Column Abreviations	Column description
p_val	fdr-adjusted p-values
avg_log2FC	log2 fold change of gamma stimulation mean value relative to no stim
pct.1	percent of cells expressing gene
pct.2	percent of cells expressing gene

## Sheet: DEGs.matrix
	Astro	Endo	Ex	Fib	Mic	Oligo	OPC	Per	PV	SST	VIP
Slc25a4	0.250346	0	0	0	0	0	0	0	0	0	0
Atp6v0c	0.394008	-0.880488	0.350919	0	0	0	0.388398	0	0.341183	0	0.323737
Cck	0.301096	0	0.309147	0	0	0	0.301239	0	0.291737	0.334222	0.385485
Cox4i1	0.327236	1.05696	0	0	0	0	0	0	0	0	0.34587
Cox7c	0.257649	0.646098	0	0	0	0	0	0	0.254664	0	0
Cst3	0.260114	0	0.317378	0.607782	0.313311	0.30597	0.26669	0	0.389836	0.431885	0.336194
Epha5	0.271281	0	0	0	0	0	0	0	0	0.257953	0
Kcnk1	0.254534	0	0	0	0	0	0	0	0	0	0
Mxd4	0.330346	0	0	0	0	0	0	0	0	0	0
Ptgds	0.432716	0	0.461582	0	0.410469	0.365928	0.436118	1.07151	0.466874	0.576758	0.55308
Rps29	0.282385	0	0	0	0	0	0	0	0	0.281099	0
Rps8	0.280374	0.606499	0	0	0.309583	0.283344	0.308152	0.627089	0	0.345921	0
Slc20a1	-0.269928	0	0	0	0	0	0	0	0	0	0
Ubb	0.336072	0	0	0	0	0	0.307275	0	0	0	0.275386
Ddx24	0.26792	1.54883	0	0	0	0	0	0	0	0	0
Pcsk1n	0.257958	0	0	0	0	0	0	0	0	0	0.316273
Arl6ip1	0.354911	0	0	0	0	0	0.448947	0	0	0	0.306839
Rplp1	0.253137	0	0	0	0	0	0	0	0	0	0.272444
Ndfip1	0.280448	0	0	0	0.322593	0	0	0	0	0	0.343965
Cpeb4	-0.255272	0	0	0	0	0	0	0	0	0	0
Rhou	0.30925	0	0	0	0	0	0	0	0	0	0
Fam13c	-0.312215	0	0	0	0	0	0	0	0	0	0
Dzip1l	0.302363	0	0	0	0	0	0	0	0	0	0
Fam184a	0.258042	0	0	0	0	0	0	0	0	0	0
Rtn1	0.314906	0	0.268162	0	0	0	0.298996	0	0	0.258303	0.26124
Rpl13	0.274014	0	0	0	0	0.284583	0	0	0.317267	0	0
Auts2	0.254623	0.890683	0	0	0	0	0	0	0	0	0
Tmcc1	0.261933	0	0	0	0	0	0	0	0	0	0
mt-Cytb	-0.278816	-1.07756	0	0	0	0	0	0	0	0	0
mt-Co2	-0.29449	0	0	0	0	0	-0.251076	0	-0.270064	0	0
mt-Atp6	-0.281661	0	0	0	0	0	0	0	0	0	-0.253335
mt-Co1	-0.27606	0	0	0	0	0	0	0	0	0	-0.287413
Anxa7	0	-1.4149	0	0	0	0	0	0	0	0	0
Apbb2	0	1.59389	0	0	0	0	0	0	0	0	0
Xiap	0	-0.694957	0	0	0	0	0	0	0	0	0
Apod	0	0.813186	0	0	0	0	0	0	0	0	0
Arl4a	0	0.682753	0	0	0	0	0	0	0	0	0
Atp1b1	0	0.628835	0	0	0	0	0	0	0	0	0
Atp2b2	0	-0.752728	0	0	0	0	0	0	0	0	0
Calm2	0	-1.01228	0	0	0	0	0	0.628021	0	0	0
Calr	0	1.08054	0	0	0	0	0	0.655726	0.266816	0	0
Rb1cc1	0	-0.873026	0	-0.672255	0	0	0	0	0	0	0
Clcn3	0	1.19889	0	0	0	0	0	0	0	0	0
Clk4	0	1.2207	0	0	0	0	0	0	0	0	0
Cr1l	0	1.30528	0	0	0	0	0	0	0	0	0
Ebf1	0	-0.905747	0	0	0	0	0	0	0	0	0
Sparcl1	0	0.989033	0	0	0	0	0	0	0	0	0
Eif4a2	0	-1.15607	0	0	0	0	0	0	0	0	0
Gnaq	0	-0.825454	0	0	0	0	0	0	0	0	0
Grin2b	0	0.860899	0	0	0	0	0	0	0	0	0
H3f3b	0	0.88423	0	0	0	0	0	0	0	0.318397	0
Herc2	0	-0.986537	0	0	0	0	0	0	0	0	0
Dnaja1	0	-0.929946	0	0	0	0	0	0	0	0	0
Insr	0	-0.819511	0	0	0	0	0	0	0	0	0
Itga6	0	-0.758668	0	0	0	0	0	0	0	0	0
Kif5b	0	-1.12458	0	0	0	0	0	0	0	0	0
Klc1	0	0.766123	0	0	0	0	0	0	0	0	0
Klf2	0	0.630389	0	0	0	0	0	0	0	0	0
Klf4	0	-1.22361	0	0	0	0	0	0	0	0	0
Klf9	0	1.00028	0	0	0	0	0	0	0	0	0
Ly6c1	0	0.92865	0	0	0	0	0	0	0	0	0
Smad7	0	-0.854017	0	0	0	0	0	0	0	0	0
Map4	0	-1.27353	0	0	0	0	0	0	0	0	0
Ndrg1	0	0.879209	0	0	0	0	0	0	0	0	0
Nktr	0	-0.788429	0	0	0	0	0	0	0	0	0
Nsd1	0	-0.798769	0	0	0	0	0	0	0	0	0
Pcm1	0	-0.892992	0	0	0	0	0	0	0	0	0
Prkacb	0	0.743455	0	0	0	0	0	0	0	0	0
Pltp	0	0.653828	0	0	0	0	0	0	0	0	0
Plxna2	0	-0.63034	0	0	0	0	0	0	0	0	0
Pnn	0	0.661092	0	0	0	0	0	0	0	0	0
Cyth3	0	0.724092	0	0	0	0	0	0	0	0	0
Psma3	0	-0.795321	0	0	0	0	0	0	0	0	0
Ptprn	0	-0.74631	0	0	0	0	0	0	0	0	0
Rpl37a	0	0.590075	0	0	0	0	0	0	0	0	0
Rps19	0	0.669006	0	0	0	0	0	0	0	0	0
Cxcl12	0	-0.759956	0	0	0	0	0	0	0	0	0
Slc16a2	0	-0.801892	0	0	0	0	0	0	0	0	0
Snrnp70	0	0.883807	0	0	0	0	0	0	0	0	0
Rpl13a	0	1.39335	0	0	0	0	0	0	0	0	0
Usp9x	0	1.08673	0	0	0	0	0	0	0	0	0
Xrn1	0	-0.785142	0	0	0	0	0	0	0	0	0
Rpl8	0	0.589855	0	0	0	0	0	0	0	0	0
Fbxw2	0	-0.797905	0	0	0	0	0	0	0	0	0
Nckap1	0	-1.04231	0	0	0	0	0	0	0	0	0
Hnrnpdl	0	0.720851	0	0	0	0	0	0	0	0	0
Srrm1	0	0.873728	0	0	0	0	0	0	0	0	0
Ahi1	0	1.32849	0	0	0	0	0	0	0	0	0
Hnrnpa2b1	0	0.655356	0	0	0	0	0	0	0	0	0
Fut8	0	0.744412	0	0	0	0	0	0	0	0	0
Ddx39b	0	-1.17023	0	0	0	0	0	0	0	0	0
Gde1	0	-1.12524	0	0	0	0	0	0	0	0	0.281953
Acin1	0	-0.796296	0	0	0	0	0	0	0	0	0
Net1	0	0.639152	0	0	0	0	0	0	0	0	0
Zbtb20	0	-0.62465	0	0	0	0	0	0	0	0	0
Actn4	0	0.89491	0	0	0	0	0	0	0	0	0
Osbpl1a	0	-0.793714	0	0	0	0	0	0	0	0	0
Clec14a	0	-1.30021	0	0	0	0	0	0	0	0	0
Zfp869	0	0.942098	0	0	0	0	0	0	0	0	0
Riok3	0	1.17715	0	0	0	0	0	0	0	0	0
Smarca2	0	-1.23806	0	0	0	0	0	0	0	0	0
Slc38a2	0	0.773626	0	0	0	0	0	0	0	0	0
Atp2b1	0	-0.724093	0	0	0	0	0	0	0	0	0
Rab14	0	-0.666802	0	0	0	0	0	0	0	0	0
Adipor2	0	0.742696	0	0	0	0	0	0	0	0	0
Kmt2e	0	0.629666	0	0	0	0	0	0	0	0	0
Sfpq	0	-1.24798	0	0	0	0	0	0	0	0	0
Rgs12	0	0.633896	0	0	0	0	0	0	0	0	0
Ppp2r2a	0	-1.43195	0	0	0	0	0	0	0	0	0
Slc17a7	0	-0.730107	0	0	0	0	0	0	0	0	0
Gpcpd1	0	-0.715979	0	0	0	0	0	0	0	0	0
Etnk1	0	-1.28952	0	0	0	0	0	0	0	0	0
Ankrd11	0	0.68406	0	0	0	0	0	0	0	0	0
Rrbp1	0	0.718102	0	0	0	0	0	0	0	0	0
Rbm5	0	-0.600723	0	0	0	0	0	0	0	0	0
Klf7	0	-0.847635	0	0	0	0	0	0	0	0	0
Strn3	0	-1.09879	0	0	0	0	0	0	0	0	0
Tinagl1	0	-1.1619	0	0	0	0	0	0	0	0	0
Dcaf8	0	-0.969351	0	0	0	0	0	0	0	0	0
Usp53	0	-0.928347	0	0	0	0	0	0	0	0	0
Dock9	0	-0.58935	0	0	0	0	0	0	0	0	0
Tecr	0	-0.61744	0	0	0	0	0	0	0	0	0
Ogt	0	-0.956404	0	0	0	0	0	0	0	0	0
Ccdc88a	0	1.75555	0	0	0	0	0	0	0	0	0
Jmjd1c	0	-0.686887	0	0	0	0	0	-0.601356	0	0	0
Tmbim6	0	0.787843	0	0	0	0	0	0	0	0	0
Ly6a	0	-0.704202	0	0	0	0	0	0	0	0	0
Pde2a	0	0.624903	0	0	0	0	0	0	0	0	0
Kmt2a	0	0.985248	0	0	0	0	0	0	0	0	0
Abhd17a	0	-1.25587	0	0	0	0	0	0	0	0	0
Fcho2	0	-0.77032	0	0.605273	0	0	0	-0.701088	0	0	0
Adgrf5	0	-0.85331	0	0	0	0	0	0	0	0	0
Clic5	0	2.08608	0	0	0	0	0	0	0	0	0
Ablim1	0	-0.913327	0	0	0	0	0	0	0	0	0
R3hdm1	0	1.18409	0	0	0	0	0	-1.03843	0	0	0
Cdc42bpa	0	-0.729415	0	0	0	0	0	0	0	0	0
Nrd1	0	0.670776	0	0	0	0	0	0	0	0	0
Ythdc1	0	0.998167	0	0	0	0	0	0	0	0	0
Frmd4b	0	-0.690669	0	0	0	0	0	0	0	0	0
Fus	0	-0.858947	0	0	0	0	0	0	0	0	0
Sorbs2	0	-0.612047	0	0	0	0	0	0	0	0	0
Rassf9	0	0.885372	0	0	0	0	0	0	0	0	0
Sbno1	0	-1.64627	0	0	0	0	0	0	0	0	0
Chd2	0	-0.916831	0	0	0	0	0	0	0	0	0
Vwa1	0	-0.993906	0	0	0	0	0	0	0	0	0
Tacc1	0	-1.05844	0	0	0	0	0	-0.898739	0	0	0
Egfl7	0	-0.622357	0	0	0	0	0	0	0	0	0
Zranb1	0	-1.02791	0	0	0	0	0	0	0	0	0
Bod1l	0	-0.610773	0	0	0	0	0	0	0	0	0
Ly6h	0	0	0.257097	0	0	0	0	0	0	0	0
Atxn2l	0	0	-0.250976	0	0	0	0	0	0	-0.265409	0
Atp1a1	0	0	0	-0.702014	0	0	0	0	0	0	0
Fau	0	0	0	0.712436	0.328761	0	0	0	0	0	0
Itch	0	0	0	0.673043	0	0	0	0	0	0	0
Nfia	0	0	0	-0.616148	0	0	0	0	0	0	0
Ctsa	0	0	0	-0.832143	0	0	0	0	0	0	0
Rtn4	0	0	0	0.639059	0	0	0	0	0	0	0
Brd8	0	0	0	0.634286	0	0	0	0	0	0	0
Slc16a11	0	0	0	-0.665662	0	0	0	0	0	0	0
Nsd3	0	0	0	-0.627435	0	0	0	0	0	0	0
Cog5	0	0	0	-0.587763	0	0	0	0	0	0	0
Dmxl1	0	0	0	-0.679068	0	0	0	0	0	0	0
C1qa	0	0	0	0	0.281295	0	0	0	0	0	0
Cacna1a	0	0	0	0	-0.277936	0	0	0	0	0	0
Cd2ap	0	0	0	0	0.251564	0	0	0	0	0	0
Fcer1g	0	0	0	0	0.311975	0	0	0	0	0	0
Pou2f2	0	0	0	0	-0.267765	0	0	0	0	0	0
Ptn	0	0	0	0	0.259413	0	0.456102	0	0	0	0.255978
Rpl6	0	0	0	0	0.256174	0	0	0	0	0	0
Tyrobp	0	0	0	0	0.329393	0	0	0	0	0	0
Asph	0	0	0	0	-0.274591	0	0	0	0	0	0
Atp6v0b	0	0	0	0	0.27434	0	0	0	0.301313	0.256735	0.258855
C4b	0	0	0	0	0	-0.496241	0	0	0	0	0
Cdh2	0	0	0	0	0	-0.407716	0	0	0	0	0
Fth1	0	0	0	0	0	0.251618	0.374774	0	0	0	0
Itsn2	0	0	0	0	0	-0.272059	0	0	0	0	0
Polr3e	0	0	0	0	0	0.347978	0	0	0	0	0
Sytl2	0	0	0	0	0	-0.256221	0	0	0	0	0
Snhg11	0	0	0	0	0	-0.257358	0	0	0	0	0
Apoe	0	0	0	0	0	0	0.319777	0	0	0.329237	0
Bsg	0	0	0	0	0	0	0.335151	0	0	0	0.28201
Cd81	0	0	0	0	0	0	0.256994	0	0	0	0
Cpe	0	0	0	0	0	0	0.281915	0	0	0	0
Hspa5	0	0	0	0	0	0	0.330656	0	0.278792	0.299765	0.253759
Ncl	0	0	0	0	0	0	0.25887	0	0	0	0
Xpr1	0	0	0	0	0	0	-0.265656	0	0	0	0
Serpine2	0	0	0	0	0	0	0.303944	0	0	0	0
Eif1	0	0	0	0	0	0	0.2553	0	0	0	0
Pclo	0	0	0	0	0	0	0.253149	0	0	0	0
Eid1	0	0	0	0	0	0	0.285845	0	0	0	0
4833420G17Rik	0	0	0	0	0	0	0.250364	0	0	0	0
Ppfibp1	0	0	0	0	0	0	-0.315739	0	0	0	0
Bclaf1	0	0	0	0	0	0	-0.26244	0	0	0	0
Zc3h7a	0	0	0	0	0	0	-0.332156	0	0	0	0
Pkn2	0	0	0	0	0	0	0.268582	0	0	0	0
Sema6d	0	0	0	0	0	0	0.273551	0.763763	0	0	0
Galnt11	0	0	0	0	0	0	0.282019	0	0	0	0
Dync1li2	0	0	0	0	0	0	-0.25809	0	0	0	0
Igsf9b	0	0	0	0	0	0	-0.296379	0	0	-0.289745	0
Cadm2	0	0	0	0	0	0	0.33355	0	0	0	0
Tns3	0	0	0	0	0	0	-0.287963	0	0	0	0
Hook3	0	0	0	0	0	0	-0.255269	0	0	0	0
Unc80	0	0	0	0	0	0	-0.308391	0	0	0	0
Thoc2	0	0	0	0	0	0	-0.257133	0	0	0	0
Aplp1	0	0	0	0	0	0	0	-0.591006	0	0	0
Atp2a2	0	0	0	0	0	0	0	-0.815667	0	0	0
Bcl2	0	0	0	0	0	0	0	0.634809	0	0	0
Fzd6	0	0	0	0	0	0	0	0.987155	0	0	0
Itgb1	0	0	0	0	0	0	0	0.79337	0	0	0
Cd47	0	0	0	0	0	0	0	-0.699232	0	0	0
Lrp1	0	0	0	0	0	0	0	0.739658	0	0	0
Usp34	0	0	0	0	0	0	0	-0.609475	0	0	0
Tia1	0	0	0	0	0	0	0	-0.918972	0	0	0
Gucy1a1	0	0	0	0	0	0	0	0.884622	0	0	0
Swt1	0	0	0	0	0	0	0	-0.62355	0	0	0
Ttc14	0	0	0	0	0	0	0	-0.81276	0	0	0
Wls	0	0	0	0	0	0	0	0.718783	0	0	0
Carmil1	0	0	0	0	0	0	0	0.933076	0	0	0
Tulp4	0	0	0	0	0	0	0	-0.616937	0	0	0
Srsf11	0	0	0	0	0	0	0	-0.652963	0	0	0
Dhx36	0	0	0	0	0	0	0	-0.599612	0	0	0
Rbm26	0	0	0	0	0	0	0	-0.648042	0	0	0
Hnrnpr	0	0	0	0	0	0	0	-0.590651	0	0	0
Ubap2l	0	0	0	0	0	0	0	-0.656296	0	0	0
Slc6a20a	0	0	0	0	0	0	0	0.681691	0	0	0
Art3	0	0	0	0	0	0	0	0.590849	0	0	0
Nme7	0	0	0	0	0	0	0	0.596413	0	0	0
Ddx46	0	0	0	0	0	0	0	1.00416	0	0	0
Lamc1	0	0	0	0	0	0	0	0.70231	0	0	0
Prrc2c	0	0	0	0	0	0	0	-0.635349	0	0	0
Leng8	0	0	0	0	0	0	0	-0.587008	0	0	0
C1qtnf4	0	0	0	0	0	0	0	0	0.336202	0	0.326856
Selenom	0	0	0	0	0	0	0	0	0.257899	0	0
Dennd5b	0	0	0	0	0	0	0	0	-0.251614	0	0
Mdga2	0	0	0	0	0	0	0	0	-0.281566	0	0
Col11a1	0	0	0	0	0	0	0	0	0	-0.290886	0
Rabac1	0	0	0	0	0	0	0	0	0	0.389316	0
Itm2b	0	0	0	0	0	0	0	0	0	0.337764	0.331093
Kif5a	0	0	0	0	0	0	0	0	0	0.251911	0
Ndufa4	0	0	0	0	0	0	0	0	0	0.316332	0
Prkce	0	0	0	0	0	0	0	0	0	-0.257837	0
Sst	0	0	0	0	0	0	0	0	0	0.391902	0
Rnasek	0	0	0	0	0	0	0	0	0	0.327304	0.264469
Nap1l5	0	0	0	0	0	0	0	0	0	0.296395	0
Arpp19	0	0	0	0	0	0	0	0	0	0.253982	0
Tmem208	0	0	0	0	0	0	0	0	0	0.252676	0
Spcs2	0	0	0	0	0	0	0	0	0	0.252536	0
Trim35	0	0	0	0	0	0	0	0	0	0.261794	0
Rpl41	0	0	0	0	0	0	0	0	0	0.28174	0
U2surp	0	0	0	0	0	0	0	0	0	0.270993	0
Pdzd2	0	0	0	0	0	0	0	0	0	-0.297702	0
Caly	0	0	0	0	0	0	0	0	0	0.291901	0
Ubr3	0	0	0	0	0	0	0	0	0	-0.272366	0
Usp36	0	0	0	0	0	0	0	0	0	-0.255875	0
C030017B01Rik	0	0	0	0	0	0	0	0	0	-0.27492	0
Enpp5	0	0	0	0	0	0	0	0	0	0.276224	0
Garnl3	0	0	0	0	0	0	0	0	0	-0.29263	0
Brinp3	0	0	0	0	0	0	0	0	0	0.29943	0
Adgrl1	0	0	0	0	0	0	0	0	0	-0.265623	0
Chgb	0	0	0	0	0	0	0	0	0	0	0.34055
Celf1	0	0	0	0	0	0	0	0	0	0	-0.287956
Resp18	0	0	0	0	0	0	0	0	0	0	0.311107
Scg2	0	0	0	0	0	0	0	0	0	0	0.290462
Stmn3	0	0	0	0	0	0	0	0	0	0	0.316708
Scg5	0	0	0	0	0	0	0	0	0	0	0.26487
Vip	0	0	0	0	0	0	0	0	0	0	0.330466
Nit1	0	0	0	0	0	0	0	0	0	0	-0.295035
Ndufa13	0	0	0	0	0	0	0	0	0	0	0.275272
Grip1	0	0	0	0	0	0	0	0	0	0	-0.251296
Asxl2	0	0	0	0	0	0	0	0	0	0	-0.255761
Npy	0	0	0	0	0	0	0	0	0	0	0.553656
Raf1	0	0	0	0	0	0	0	0	0	0	-0.29539
Vstm2a	0	0	0	0	0	0	0	0	0	0	0.285911
Grk3	0	0	0	0	0	0	0	0	0	0	-0.339222
Vgf	0	0	0	0	0	0	0	0	0	0	0.317577

## Sheet: Ex
	p_val	avg_log2FC	pct.1	pct.2
Ptgds	1.38937e-135	-0.461582	0.396	0.5
Rtn1	9.08289e-96	-0.268162	0.804	0.831
Atp6v0c	2.36114e-92	-0.350919	0.627	0.678
Atxn2l	5.71287e-83	0.250976	0.427	0.313
Cst3	3.65649e-76	-0.317378	0.548	0.612
Xist	4.84759e-73	0.457526	0.346	0.255
Tsix	1.54416e-61	0.278056	0.292	0.207
Cck	1.8682e-53	-0.309147	0.411	0.468
Ly6h	1.10676e-40	-0.257097	0.595	0.627

## Sheet: Ast
	p_val	avg_log2FC	pct.1	pct.2
Atp6v0c	3.12565e-11	-0.394008	0.482	0.558
Cst3	2.46832e-09	-0.260114	0.928	0.932
Ptgds	3.55255e-09	-0.432716	0.42	0.486
Slc20a1	4.10989e-09	0.269928	0.302	0.201
Fam13c	1.10627e-07	0.312215	0.276	0.19
Cpeb4	1.60619e-06	0.255272	0.392	0.294
Rtn1	6.10248e-05	-0.314906	0.451	0.488
Cox4i1	6.65382e-05	-0.327236	0.22	0.271
Auts2	7.5888e-05	-0.254623	0.635	0.643
Dzip1l	0.000255422	-0.302363	0.276	0.313
Tmcc1	0.000288159	-0.261933	0.512	0.524
Arl6ip1	0.000607374	-0.354911	0.272	0.307
Ubb	0.000656475	-0.336072	0.245	0.284
Ndfip1	0.000763466	-0.280448	0.392	0.42
Rpl13	0.00130206	-0.274014	0.256	0.292
Fam184a	0.00258368	-0.258042	0.461	0.481
Pcsk1n	0.00265087	-0.257958	0.239	0.275
Ddx24	0.003806	-0.26792	0.255	0.281
Cck	0.00476181	-0.301096	0.297	0.315
Mxd4	0.00522497	-0.330346	0.233	0.26
Rhou	0.00838597	-0.30925	0.227	0.252
mt-Cytb	0.00864955	0.278816	0.268	0.224
Cox7c	0.0108324	-0.257649	0.364	0.374
Slc25a4	0.0116807	-0.250346	0.272	0.293
Rplp1	0.0141022	-0.253137	0.248	0.272
mt-Co2	0.0154351	0.29449	0.349	0.303
Rps29	0.0169315	-0.282385	0.26	0.279
Kcnk1	0.0266189	-0.254534	0.245	0.264
mt-Atp6	0.0586995	0.281661	0.379	0.339
Rps8	0.0812964	-0.280374	0.272	0.281
Epha5	0.131213	-0.271281	0.315	0.318
mt-Co1	0.144485	0.27606	0.447	0.412

## Sheet: Endo
	p_val	avg_log2FC	pct.1	pct.2
Clic5	0.0016005	-2.08608	0.05	0.312
Sbno1	0.00230352	1.64627	0.275	0.042
Clec14a	0.00343537	1.30021	0.275	0.042
Anxa7	0.00346827	1.4149	0.3	0.062
Ppp2r2a	0.00553064	1.43195	0.25	0.042
Ebf1	0.00563275	0.905747	0.675	0.375
Ccdc88a	0.00584102	-1.75555	0.05	0.271
Atp6v0c	0.0063229	0.880488	0.75	0.438
Map4	0.00768798	1.27353	0.425	0.188
Sparcl1	0.00786377	-0.989033	0.3	0.562
Ddx24	0.00942054	-1.54883	0.075	0.292
Clk4	0.0120296	-1.2207	0.075	0.292
Snrnp70	0.0124743	-0.883807	0.325	0.625
Rpl13a	0.0156385	-1.39335	0.075	0.271
Sfpq	0.0172873	1.24798	0.375	0.146
Fus	0.0174174	0.858947	0.75	0.438
Herc2	0.0180219	0.986537	0.425	0.208
Smarca2	0.0186136	1.23806	0.3	0.104
Adgrf5	0.0187219	0.85331	0.475	0.208
Atp2b1	0.0199448	0.724093	0.65	0.354
R3hdm1	0.0200153	-1.18409	0.225	0.438
Pcm1	0.0202511	0.892992	0.275	0.083
Etnk1	0.02421	1.28952	0.35	0.167
Gde1	0.0242463	1.12524	0.3	0.125
Ogt	0.0257307	0.956404	0.55	0.333
Apbb2	0.0264642	-1.59389	0.075	0.25
Calr	0.0284792	-1.08054	0.175	0.375
Srrm1	0.028919	-0.873728	0.15	0.375
Clcn3	0.0291931	-1.19889	0.125	0.312
Gpcpd1	0.0306402	0.715979	0.525	0.333
H3f3b	0.0343317	-0.88423	0.35	0.562
Nckap1	0.0346516	1.04231	0.25	0.083
mt-Cytb	0.0362776	1.07756	0.375	0.188
Ythdc1	0.0363367	-0.998167	0.15	0.354
Abhd17a	0.036969	1.25587	0.25	0.083
Cox4i1	0.0382247	-1.05696	0.175	0.354
Calm2	0.038227	1.01228	0.325	0.146
Eif4a2	0.0391165	1.15607	0.3	0.125
Dcaf8	0.0394214	0.969351	0.25	0.083
Tinagl1	0.0406975	1.1619	0.25	0.083
Ddx39b	0.0413255	1.17023	0.25	0.104
Cyth3	0.04839	-0.724092	0.225	0.438
Ablim1	0.052385	0.913327	0.425	0.25
Hnrnpa2b1	0.054245	-0.655356	0.525	0.625
Cr1l	0.0574129	-1.30528	0.1	0.25
Vwa1	0.0588777	0.993906	0.325	0.167
Cox7c	0.0601349	-0.646098	0.225	0.417
Ahi1	0.0619337	-1.32849	0.125	0.271
Klf4	0.0636571	1.22361	0.275	0.125
Riok3	0.0642683	-1.17715	0.1	0.25
Strn3	0.0664191	1.09879	0.25	0.104
Klf7	0.0692587	0.847635	0.375	0.208
Zfp869	0.0708057	-0.942098	0.1	0.25
Atp2b2	0.0717232	0.752728	0.4	0.229
Klf9	0.0725855	-1.00028	0.125	0.271
Usp9x	0.0725855	-1.08673	0.125	0.271
Jmjd1c	0.0806411	0.686887	0.325	0.146
Egfl7	0.0811029	0.622357	0.7	0.521
Nsd1	0.0825998	0.798769	0.35	0.167
Xrn1	0.0900986	0.785142	0.25	0.104
Pnn	0.0924713	-0.661092	0.125	0.292
Nktr	0.0953066	0.788429	0.45	0.292
Cdc42bpa	0.0959649	0.729415	0.35	0.188
Kmt2a	0.0984816	-0.985248	0.225	0.354
Slc16a2	0.10448	0.801892	0.275	0.125
Smad7	0.105832	0.854017	0.4	0.25
Rb1cc1	0.109352	0.873026	0.25	0.125
Klc1	0.119142	-0.766123	0.15	0.312
Gnaq	0.120833	0.825454	0.25	0.125
Osbpl1a	0.121011	0.793714	0.275	0.125
Auts2	0.121825	-0.890683	0.15	0.292
Apod	0.124514	-0.813186	0.25	0.375
Adipor2	0.125545	-0.742696	0.175	0.312
Dnaja1	0.126922	0.929946	0.25	0.125
Actn4	0.126951	-0.89491	0.125	0.25
Tacc1	0.128729	1.05844	0.3	0.188
Hnrnpdl	0.129221	-0.720851	0.2	0.375
Fut8	0.13001	-0.744412	0.125	0.25
Fbxw2	0.130053	0.797905	0.25	0.125
Zranb1	0.133244	1.02791	0.25	0.125
Zbtb20	0.133433	0.62465	0.7	0.625
Arl4a	0.13353	-0.682753	0.325	0.438
Usp53	0.137205	0.928347	0.275	0.146
Rps8	0.139515	-0.606499	0.225	0.375
Kmt2e	0.140763	-0.629666	0.15	0.292
Rab14	0.143175	0.666802	0.25	0.125
Kif5b	0.143604	1.12458	0.275	0.146
Ly6c1	0.147275	-0.92865	0.3	0.417
Rassf9	0.14776	-0.885372	0.2	0.333
Frmd4b	0.148812	0.690669	0.325	0.188
Psma3	0.150552	0.795321	0.35	0.229
Rps19	0.151938	-0.669006	0.175	0.312
Dock9	0.158451	0.58935	0.45	0.292
Xiap	0.162378	0.694957	0.275	0.146
Slc38a2	0.164464	-0.773626	0.175	0.292
Chd2	0.173143	0.916831	0.3	0.188
Rbm5	0.173188	0.600723	0.35	0.208
Nrd1	0.173377	-0.670776	0.15	0.25
Rgs12	0.174946	-0.633896	0.15	0.271
Pde2a	0.177158	-0.624903	0.15	0.25
Prkacb	0.178677	-0.743455	0.15	0.271
Ndrg1	0.178677	-0.879209	0.15	0.271
Itga6	0.181046	0.758668	0.35	0.229
Atp1b1	0.181864	-0.628835	0.425	0.521
Cxcl12	0.183337	0.759956	0.425	0.292
Ankrd11	0.195345	-0.68406	0.175	0.292
Tmbim6	0.19696	-0.787843	0.175	0.271
Fcho2	0.200683	0.77032	0.35	0.229
Insr	0.221805	0.819511	0.275	0.188
Slc17a7	0.228155	0.730107	0.275	0.167
Pltp	0.235799	-0.653828	0.325	0.417
Rpl37a	0.241522	-0.590075	0.15	0.25
Bod1l	0.246644	0.610773	0.275	0.167
Sorbs2	0.251386	0.612047	0.4	0.354
Acin1	0.253531	0.796296	0.275	0.188
Ly6a	0.268732	0.704202	0.4	0.292
Ptprn	0.277673	0.74631	0.3	0.208
Tecr	0.292571	0.61744	0.3	0.208
Klf2	0.294805	-0.630389	0.475	0.542
Grin2b	0.302794	-0.860899	0.175	0.25
Rrbp1	0.349124	-0.718102	0.175	0.271
Plxna2	0.42911	0.63034	0.25	0.167
Rpl8	0.511474	-0.589855	0.2	0.25
Net1	0.609971	-0.639152	0.225	0.25

## Sheet: Fib
	p_val	avg_log2FC	pct.1	pct.2
Ctsa	0.000130321	0.832143	0.283	0.121
Cst3	0.000466932	-0.607782	0.66	0.742
Slc16a11	0.000745094	0.665662	0.428	0.268
Nsd3	0.0026151	0.627435	0.365	0.221
Rtn4	0.00473129	-0.639059	0.289	0.426
Atp1a1	0.00531831	0.702014	0.289	0.163
Dmxl1	0.00561708	0.679068	0.264	0.147
Nfia	0.0107108	0.616148	0.296	0.179
Fau	0.0187189	-0.712436	0.17	0.263
Cog5	0.0189672	0.587763	0.252	0.153
Itch	0.0219107	-0.673043	0.302	0.384
Fcho2	0.0324935	-0.605273	0.189	0.284
Brd8	0.0489233	-0.634286	0.189	0.263
Rb1cc1	0.0760292	0.672255	0.258	0.195

## Sheet: Mic
	p_val	avg_log2FC	pct.1	pct.2
Xist	8.18252e-20	0.583314	0.498	0.351
Meg3	9.09626e-18	0.311033	0.775	0.641
Cst3	2.35363e-16	-0.313311	0.917	0.946
Atp6v0b	8.09754e-12	-0.27434	0.761	0.824
C1qa	1.16812e-10	-0.281295	0.761	0.826
Ptgds	9.07045e-10	-0.410469	0.411	0.494
Tyrobp	4.27617e-06	-0.329393	0.329	0.39
Ndfip1	1.23123e-05	-0.322593	0.316	0.371
Asph	2.70816e-05	0.274591	0.395	0.315
Fau	8.66729e-05	-0.328761	0.227	0.281
Fcer1g	0.000247864	-0.311975	0.296	0.338
Pou2f2	0.000294812	0.267765	0.311	0.253
Rps8	0.000469472	-0.309583	0.27	0.313
Cacna1a	0.00055379	0.277936	0.262	0.21
Cd2ap	0.00124295	-0.251564	0.35	0.389
Rpl6	0.00165126	-0.256174	0.273	0.315
Gm47283	0.00274311	0.254511	0.333	0.287
Ptn	0.0115984	-0.259413	0.243	0.272

## Sheet: SST
	p_val	avg_log2FC	pct.1	pct.2
Ptgds	3.25972e-11	-0.576758	0.381	0.537
Cst3	1.0273e-06	-0.431885	0.562	0.649
Atp6v0b	2.07993e-06	-0.256735	0.927	0.936
Garnl3	1.39711e-05	0.29263	0.418	0.29
Itm2b	1.80615e-05	-0.337764	0.556	0.633
Atxn2l	2.30467e-05	0.265409	0.475	0.344
Rabac1	3.52714e-05	-0.389316	0.202	0.293
Prkn	4.35778e-05	0.298229	0.446	0.315
Sst	6.91028e-05	-0.391902	0.811	0.849
Khdc4	6.92025e-05	0.25902	0.338	0.225
Rtn1	0.000112572	-0.258303	0.825	0.871
Usp36	0.000171842	0.255875	0.285	0.192
Tsix	0.000174002	0.326874	0.281	0.189
Ubr3	0.00017406	0.272366	0.44	0.33
Apoe	0.000301563	-0.329237	0.415	0.477
Xist	0.000350846	0.522532	0.358	0.274
C030017B01Rik	0.000354132	0.27492	0.265	0.175
Pdzd2	0.00072282	0.297702	0.316	0.229
Rps8	0.000873545	-0.345921	0.363	0.421
Hspa5	0.000969879	-0.299765	0.363	0.434
Prkce	0.00110469	0.257837	0.314	0.227
Col11a1	0.00163362	0.290886	0.31	0.227
Rnasek	0.00235694	-0.327304	0.226	0.288
Nap1l5	0.00308381	-0.296395	0.426	0.47
U2surp	0.00346202	-0.270993	0.605	0.614
Adgrl1	0.00353129	0.265623	0.54	0.452
Rpl41	0.0055694	-0.28174	0.32	0.373
Spcs2	0.00570489	-0.252536	0.185	0.251
H3f3b	0.0061881	-0.318397	0.375	0.411
Gm15520	0.00786076	-0.285896	0.277	0.33
Snhg20	0.00813189	-0.259094	0.385	0.419
Epha5	0.00876706	-0.257953	0.806	0.793
Trim35	0.00935733	-0.261794	0.597	0.593
Kif5a	0.0107344	-0.251911	0.332	0.381
Cck	0.012248	-0.334222	0.295	0.341
Caly	0.0127299	-0.291901	0.316	0.362
Igsf9b	0.0135484	0.289745	0.371	0.299
Enpp5	0.0196303	-0.276224	0.308	0.342
Arpp19	0.0213058	-0.253982	0.216	0.258
Ndufa4	0.0322201	-0.316332	0.222	0.256
Rps29	0.0828937	-0.281099	0.285	0.305
Tmem208	0.0861624	-0.252676	0.289	0.308
Brinp3	0.101934	-0.29943	0.373	0.407

## Sheet: PV
	p_val	avg_log2FC	pct.1	pct.2
Ptgds	2.45945e-13	-0.466874	0.382	0.516
Atp6v0b	4.44481e-13	-0.301313	0.93	0.928
Cst3	2.23987e-10	-0.389836	0.558	0.645
Atp6v0c	2.3304e-08	-0.341183	0.673	0.723
Mdga2	9.72197e-08	0.281566	0.586	0.462
mt-Co2	4.19095e-07	0.270064	0.372	0.258
C1qtnf4	5.49467e-07	-0.336202	0.355	0.442
Cox7c	1.29254e-06	-0.254664	0.575	0.642
Rpl13	4.19107e-06	-0.317267	0.332	0.415
Hspa5	2.84122e-05	-0.278792	0.321	0.398
Dennd5b	2.93064e-05	0.251614	0.534	0.44
Cck	0.000358681	-0.291737	0.331	0.382
Calr	0.000486436	-0.266816	0.365	0.411
Selenom	0.00134162	-0.257899	0.223	0.274

## Sheet: Per
	p_val	avg_log2FC	pct.1	pct.2
Ttc14	0.000401387	0.81276	0.663	0.391
Carmil1	0.0026863	-0.933076	0.12	0.293
Tia1	0.00516063	0.918972	0.359	0.185
Ddx46	0.00546724	-1.00416	0.141	0.304
Slc6a20a	0.0058372	-0.681691	0.37	0.554
Itgb1	0.00692035	-0.79337	0.152	0.315
Dhx36	0.00947383	0.599612	0.359	0.174
Fzd6	0.00953941	-0.987155	0.13	0.272
Wls	0.0133609	-0.718783	0.217	0.38
Lrp1	0.0227574	-0.739658	0.239	0.38
Usp34	0.0231231	0.609475	0.413	0.239
Gucy1a1	0.0274473	-0.884622	0.13	0.25
R3hdm1	0.0280261	1.03843	0.37	0.217
Jmjd1c	0.0297944	0.601356	0.315	0.174
Rbm26	0.0309381	0.648042	0.293	0.163
Sema6d	0.0325929	-0.763763	0.207	0.348
Nme7	0.0364682	-0.596413	0.185	0.315
Tacc1	0.0388133	0.898739	0.261	0.141
Prrc2c	0.0396894	0.635349	0.435	0.315
Lamc1	0.0423554	-0.70231	0.152	0.272
Tulp4	0.0463529	0.616937	0.293	0.163
Atp2a2	0.048043	0.815667	0.326	0.207
Rps8	0.0510857	-0.627089	0.196	0.315
Calr	0.0657313	-0.655726	0.185	0.283
Ptgds	0.069484	-1.07151	0.435	0.489
Calm2	0.0697624	-0.628021	0.293	0.413
Swt1	0.0707649	0.62355	0.272	0.163
Ubap2l	0.078113	0.656296	0.304	0.185
Cd47	0.0808356	0.699232	0.25	0.152
Bcl2	0.0882193	-0.634809	0.141	0.25
Srsf11	0.0904129	0.652963	0.424	0.315
Leng8	0.0950504	0.587008	0.304	0.196
Aplp1	0.104997	0.591006	0.326	0.207
Fcho2	0.113882	0.701088	0.25	0.163
Art3	0.133043	-0.590849	0.217	0.304
Hnrnpr	0.148618	0.590651	0.261	0.174

[truncated: 2 more sheets: OPC, Oligos]
