# Supplementary material for: Multisensory gamma stimulation promotes glymphatic clearance of amyloid
Source: Nature. 2024 Feb 28;627(8002):149–56. doi: 10.1038/s41586-024-07132-6 (PMC10917684; doi:10.1038/s41586-024-07132-6)
Supplement: Supplementary file 4 — Oligonucleotide sequences used to target AQP4. [file 41586_2024_7132_MOESM4_ESM.xlsx]

## Sheet: Sheet1
Construct Name	Sequence (5'-3')
miR30-shAqp4-1-F	CTAGGAAGGTATATTGCTGTTGACAGTGAGCGGACCCGCAGTTATCATGGGAAATAGTGAAGCCACAGATGTATTTCCCATGATAACTGCGGGTCTGCCTACTGCCTCGG
miR30-shAqp4-1-R	CTAGCCGAGGCAGTAGGCAGACCCGCAGTTATCATGGGAAATACATCTGTGGCTTCACTA TTTCCCATGATAACTGCGGGTCCGCTCACTGTCAACAGCAATATACCTTC
miR30-shAqp4-2-F	CTAGGAAGGTATATTGCTGTTGACAGTGAGCGCGAACTGATGTTACTGGTTCAA TAGTGAAGCCACAGATGTATTGAACCAGTAACATCAGTTCGTGCCTACTGCCTCGG
miR30-shAqp4-2-R	CTAGCCGAGGCAGTAGGCACGAACTGATGTTACTGGTTCAATACATCTGTGGCTTCACTA TTGAACCAGTAACATCAGTTCGCGCTCACTGTCAACAGCAATATACCTTC
miR30-shAqp4-3-F	CTAG GAAGGTATATTGCTGTTGACAGTGAGCGGCAATTGGACATTTGTTTGCAA TAGTGAAGCCACAGATGTATTGCAAACAAATGTCCAATTGCTGCCTACTGCCTCGG
miR30-shAqp4-3-R	CTAGCCGAGGCAGTAGGCAGCAATTGGACATTTGTTTGCAATACATCTGTGGCTTCACTA TTGCAAACAAATGTCCAATTGCCGCTCACTGTCAACAGCAATATACCTTC
miR30-shLacZ-1-F	CTAGGAAGGTATATTGCTGTTGACAGTGAGCGTCGCTAAATACTGGCAGGCGTT TAGTGAAGCCACAGATGTAAACGCCTGCCAGTATTTAGCGATGCCTACTGCCTCGG
miR30-shLacZ-1-R	CTAGCCGAGGCAGTAGGCATCGCTAAATACTGGCAGGCGTTTACATCTGTGGCTTCACTA AACGCCTGCCAGTATTTAGCGACGCTCACTGTCAACAGCAATATACCTTC
