# Supplementary material for: Multisensory gamma stimulation promotes glymphatic clearance of amyloid
Source: Nature. 2024 Feb 28;627(8002):149–56. doi: 10.1038/s41586-024-07132-6 (PMC10917684; doi:10.1038/s41586-024-07132-6)
Supplement: Supplementary file 11 — Source Data Fig. 1 [file 41586_2024_7132_MOESM11_ESM.xlsx]

## Sheet: Sheet1
	Fig 1b					Fig 1d					Fig 1f					Fig 1h
	No Stim	8Hz	40 Hz	80Hz		No stim	8HZ	40HZ	80 Hz		No stim	No stim	40 Hz	40 Hz		NS	NS	40Hz	40Hz
	59.8531	96.6064	85.5498	117.989		99.3923	27.9411	450.449	100		Vehicle	TGN020	Vehicle	TGN020		shLacZ	shAQP4	shLacZ	shAQP4
	77.3514	73.7787	62.8221	98.047		85.6581	25.2443	313.273	122.457		86.7787	117.122	79.6644	142.803		120.452	125.347	64.2168	138.169
	84.4248	72.167	65.2407	94.6905		132.199	22.5475	344.718	113.586		68.075	110.685	58.5003	100.74		73.3362	112.37	82.674	108.965
	80.1029	134.307	65.4442	95.086		65.5016	109.818	426.372	94.0247		106.017	98.9625	60.7525	81.0251		85.7596	91.1831	62.8447	94.585
	119.42	93.2964	71.8313								116.699	84.596	60.942	71.0973		116.072	111.86	56.2535	76.8331
	129.288		55.0367								122.43		66.8897	107.9		110.966	98.3479	73.3942	143.784
	87.2658		93.2853										51.2505	107.324		72.9619	94.6672	98.5707	151.109
	108.406		40.2503										86.8678				117.323	60.1057	85.3811
	128.689
	125.199
