# Supplementary material for: Multisensory gamma stimulation promotes glymphatic clearance of amyloid
Source: Nature. 2024 Feb 28;627(8002):149–56. doi: 10.1038/s41586-024-07132-6 (PMC10917684; doi:10.1038/s41586-024-07132-6)
Supplement: Supplementary file 12 — Source Data Fig. 2 [file 41586_2024_7132_MOESM12_ESM.xlsx]

## Sheet: Sheet1
	2d					2f
	No stim	8Hz	40Hz	80Hz		baseline	after
	68	43	82	38		36	41
	36	30	107	51		31	48
	44	44	75	38		43	55
	31		41			51	69
	60		48			38	78
	42		49
	43		39
	38		55
	51		54
	38		69
			78
