# Supplementary material for: Multisensory gamma stimulation promotes glymphatic clearance of amyloid
Source: Nature. 2024 Feb 28;627(8002):149–56. doi: 10.1038/s41586-024-07132-6 (PMC10917684; doi:10.1038/s41586-024-07132-6)
Supplement: Supplementary file 13 — Source Data Fig. 3 [file 41586_2024_7132_MOESM13_ESM.xlsx]

## Sheet: Sheet1
	2g					2i
	NS	8Hz	40Hz	80Hz		NS	8Hz	40Hz	80Hz
	9.77778	8.33333	15.7778	9.5		2.01987	2.56787	6	3.07543
	13.75	9.33333	15	9		3.24729	2.69166	5.3	2.54679
	12.1429	8.33333	14.5	8.66667		2.12672	2.21716	6.4	1.58738
	12.5	11.6667	16.8571	12		2.47402	2.08573	4.5
