# Supplementary material for: Multisensory gamma stimulation promotes glymphatic clearance of amyloid
Source: Nature. 2024 Feb 28;627(8002):149–56. doi: 10.1038/s41586-024-07132-6 (PMC10917684; doi:10.1038/s41586-024-07132-6)
Supplement: Supplementary file 14 — Source Data Fig. 4 [file 41586_2024_7132_MOESM14_ESM.xlsx]

## Sheet: Sheet1
	Fig 4c					Fig 4e
	NS	NS	40Hz	40Hz		NS	NS	40Hz	40Hz
	tdTOM + CNO	hM4Di + CNO	tdTOM + CNO	hM4Di + CNO		CNO only	hM4Di + CNO	CNO only	hM4Di + CNO
	72.0826	98.8257	81.748	95.7571		0.13609	0.178083	0.182598	0.171389
	118.452	92.8061	79.0059	94.3922		0.154823	0.147695	0.175813	0.154008
	106.898	111.28	73.2309	137.074		0.163807	0.179024	0.175536	0.161759
	102.567	97.0882	39.573	166.596		0.172642	0.14376	0.185248	0.158568
	121.831	103.772	81.588	96.317		0.171494	0.159815	0.177944	0.158985
	79.6106	97.7528	94.3161	94.9253		0.162859	0.178703	0.176432	0.161131
	98.5584	91.1401	88.8452	90.3946
			82.8351
