# Supplementary material for: Multisensory gamma stimulation promotes glymphatic clearance of amyloid
Source: Nature. 2024 Feb 28;627(8002):149–56. doi: 10.1038/s41586-024-07132-6 (PMC10917684; doi:10.1038/s41586-024-07132-6)
Supplement: Supplementary file 15 — Source Data Extended Data Fig. 1 [file 41586_2024_7132_MOESM15_ESM.xlsx]

## Sheet: Sheet1
	ED Fig 1c			ED Fig 1d					ED Fig 1e					ED Fig 1f					ED Fig 1i (left)				ED Fig 1i (right)				ED Fig 1j (left)				ED Fig 1j (right)				ED Fig 1k (left)				ED Fig 1k (right)
	Baseline	Stimulation		No Stim	8 Hz	40 Hz	80 Hz		No Stim	8Hz	40Hz	80Hz		No Stim	8Hz	40Hz	80Hz		No Stim	8Hz	40Hz		NS	8Hz	40Hz		NS	8Hz	40Hz		NS	8Hz	40Hz		NS	8Hz	40Hz		NS	8Hz	40Hz
	65.5699	151.436		1492.02	1912.92	2114.82	3598.53		36.2367	283.291	151.496	461.467		1020.45	3317.91	3457.92	3171.87		14	11	17		86.7143	84.2727	70.2941		6	5	4		19.1667	26.4	32		73.8069	78.5794	87.0144		42.9523	15.2053	44.7281
	53.2468	238.327		1741.6	2249.08	1837.48	2384.49		65.0851	404.663	268.895	144.9		999.837	3197.59	3343.07	424.686		12	12	11		80.0833	78.9167	122.364		4	2	5		23.25	39	24.6		36.515	74.2508	92.0089		69.3674	33.8513	36.8479
	77.9538	550.312		1646.15	2519.02	1846.63	1692.76		250.981	170.647	221.387	940.009		813.941	3433.7	3386.19	880.909		8	12	8		130.75	105	151.25		4	5	4		29.25	29.6	40.75		71.5871	59.2675	89.1232		55.1609	67.9245	54.273
	18.9616	585.472		3511.33	2301.6	1855.87	1692.76			441.846	366.257	181.503			3162.2	3243.02	3451.83		13	15	20		73.7692	59.8667	64.75		4	6	8		23.25	15.8333	17.375		80.2442	44.8391	29.7447		37.4029	24.0844	57.7137
	37.4421	404.674		1240.76	2994.42	1846.63	1511.62				155.227					3237.45			11	19	14		78	59.1053	84.3571		3	4	0		23.3333	14.75	20.75		71.8091	37.2919	74.0289		30.7436	67.3696	58.0466
	42.2903	165.895			1545.24	2427.91	2566.86				832.373					567.207			8	9	10		113.125	116.111	81.7		5	2	2		20	34	21.5		80.1332	59.6004	71.6981		2.33074	54.606	39.5117
	29.5241	544.791			121.82	1399.9	295.806				177.997					3213.24			12	11	10		64.8333	92.0909	121		2	1	3		26.5	18	23		57.1587	64.8169	49.8335		51.3873	38.0688	25.6382
					422.065	1903.21	612.59																												40.6215	45.283	71.0322		34.6282	69.4784	46.1709
					1250.46	1260.28	350.525
