# Supplementary material for: Multisensory gamma stimulation promotes glymphatic clearance of amyloid
Source: Nature. 2024 Feb 28;627(8002):149–56. doi: 10.1038/s41586-024-07132-6 (PMC10917684; doi:10.1038/s41586-024-07132-6)
Supplement: Supplementary file 16 — Source Data Extended Data Fig. 2 [file 41586_2024_7132_MOESM16_ESM.xlsx]

## Sheet: Sheet1
	ED Fig 2b			ED Fig 2d
	No Stim	40 Hz		Time (min)	No stim		40 Hz
	96.5637	279.865		0	100	100	100	100
	98.4385	163.559		10	98.4648	101.943	112.734	146.303
	110.963	185.067		20	78.7188	125.579	117.508	143.49
	94.0344	185.843		30	82.0471	135.875	139.09	187.903
				40	74.0603	147.825	181.722	176.07
				50	72.8149	162.346	245.841	164.291
				60	56.9422	159.717	301.841	151.852
