# Supplementary material for: Multisensory gamma stimulation promotes glymphatic clearance of amyloid
Source: Nature. 2024 Feb 28;627(8002):149–56. doi: 10.1038/s41586-024-07132-6 (PMC10917684; doi:10.1038/s41586-024-07132-6)
Supplement: Supplementary file 17 — Source Data Extended Data Fig. 3 [file 41586_2024_7132_MOESM17_ESM.xlsx]

## Sheet: Sheet1
	ED Fig 3c			ED Fig 3e			ED Fig 3h
	Before	After		No Stim	40 Hz		No Stim	40 Hz
	114.311	120.875		119.216	102.992		96.4991	149.968
	131	148		80.5617	163.07		110.564	141.283
	114	111		93.3377	144.852		119.969	117.477
				125.835	165.387		115.84	134.956
				81.0494	166.008		109.786	132.412
							92.6144	103.665
							74.0766
							80.6511
