# Supplementary material for: Multisensory gamma stimulation promotes glymphatic clearance of amyloid
Source: Nature. 2024 Feb 28;627(8002):149–56. doi: 10.1038/s41586-024-07132-6 (PMC10917684; doi:10.1038/s41586-024-07132-6)
Supplement: Supplementary file 18 — Source Data Extended Data Fig. 4 [file 41586_2024_7132_MOESM18_ESM.xlsx]

## Sheet: Sheet1
	ED Fig 4c			ED Fig 4d
	DMSO	TGN020		No stim	No stim	40 Hz	40 Hz
	957.665	849.171		Vehicle	AQP4 Inhibitor	Vehicle	AQP4 Inhibitor
	1257.37	912.421		149.23	178.923	168.331	94.5502
	1208.02	821.935		127.999	126.591	121.755	102.792
	943.358	862.006		99.3523	107.354	196.037	84.267
	1126.6	1089.61		91.1412	105.42	157.251	136.322
				79.695	64.1141	157.103	124.584
				149.591	135.835	104.215	93.3512
				134.044	98.7342	71.5692	51.7368
				98.1521	142.101	101.932	119.507
				70.7955	128.322	158.889	119
				92.7782	120.163	170.71	96.7467
				87.9246	90.8219	180.462	164.554
				122.61	136.118	131.467	124.123
				96.6875	134.81	124.655	176.917
					71.4411
