# Supplementary material for: Multisensory gamma stimulation promotes glymphatic clearance of amyloid
Source: Nature. 2024 Feb 28;627(8002):149–56. doi: 10.1038/s41586-024-07132-6 (PMC10917684; doi:10.1038/s41586-024-07132-6)
Supplement: Supplementary file 19 — Source Data Extended Data Fig. 5 [file 41586_2024_7132_MOESM19_ESM.xlsx]

## Sheet: Sheet1
	ED Fig 5c			ED Fig 5d			ED Fig 5f			ED Fig 5i
	shLacZ	shAQP4		shLacZ	shAQP4		shLacz	shAQP4		shLacz	shAQP4
	40.6	25.597		169.147	123.511		35.163	24.525		31.386	22.35
	27.953	21.351		216.233	93.933		31.871	23.433		25.705	17.663
	9.67	32.129		147.569	253.137		41.789	26.906		22.48	19.467
	13.476	23.983		140.488	118.739		44.002	31.055		22.323	17.833
	87.883	21.051		238.028	222.023		34.983	20.412		18.934	16.849
	36.463	39.904		249.556	234.373
	37.917	60.334		176.445	194.203
	8.846	10.409		226.72	217.47
	82.389	14.443		232.475	123.21
	86.133	18.183		117.397	171.043
	145.643	55.097		225.038	243.532
	81.743	56.602		142.149	142.421
	40.942	26.312		119.899	136.956
	55.797	15.746		212.448	245.605
	21.59	51.201		132.278	253.544
	71.037	11.951		237.41	125.403
	14.465	74.888		153.885	162.223
	28.98	18.271		245.99	176.501
	13.327	31.755		146.177	189.168
	88.149	52.816		241.404	238.87
	31.513	17.237		213.242	238.846
	69.556	52.683		215.958	244.932
	28.389	16.616		248.934	196.753
	21.858	29.739		224.721	244.549
	19.117	26.208		182.683	145.231
	45.152	25.528		202.501	244.422
	26.886	16.111		150.583	144.882
	50.63	21.495		232.314	204.212
	35.475	55.835		142.148	159.796
	22.897	46.669		177.718	180.551
	94.211	33.237		114.034	199.298
	67.557	7.571		203.011	250.671
	129.299	36.332		143.24	240.263
	31.797	12.757		242.95	233.582
	16.802	50.067		151.613	251.924
	47.688	62.98		233.826	245.966
	21.922	27.271		218.439	137.59
	34.906	13.056		244.713	240.118
	19.113	21.352		178.364	161.53
	79.701	36.024		175.681	254.737
	21.981	11.948		252.78	209.274
	147.461	11.879		245.873	206.799
	15.804	18.391		251.983	203.754
		13.6			251.914
		4.472			192.843
		43.791			183.369
