# Supplementary material for: Multisensory gamma stimulation promotes glymphatic clearance of amyloid
Source: Nature. 2024 Feb 28;627(8002):149–56. doi: 10.1038/s41586-024-07132-6 (PMC10917684; doi:10.1038/s41586-024-07132-6)
Supplement: Supplementary file 20 — Source Data Extended Data Fig. 6 [file 41586_2024_7132_MOESM20_ESM.xlsx]

## Sheet: Sheet1
	ED Fig 6d
			No stimulation						40 Hz Auditory stimulation
	baseline		100	100	100	100	100		100	100	100	100	100
	15 min		77.7778	46.4286	75	100	136.842		137.5	100	84.6154	113.333	138.462
	30 min		85.1852	53.5714	112.5	116.667	89.4737		162.5	58.8235	69.2308	100	130.769
	45 min		62.963	75	137.5	91.6667	73.6842		200	64.7059	76.9231	133.333	115.385
	60 min		77.7778	39.2857	112.5	116.667	89.4737		225	82.3529	84.6154	133.333	115.385
