# Supplementary material for: Multisensory gamma stimulation promotes glymphatic clearance of amyloid
Source: Nature. 2024 Feb 28;627(8002):149–56. doi: 10.1038/s41586-024-07132-6 (PMC10917684; doi:10.1038/s41586-024-07132-6)
Supplement: Supplementary file 21 — Source Data Extended Data Fig. 7 [file 41586_2024_7132_MOESM21_ESM.xlsx]

## Sheet: Sheet1
	ED Fig 7c				ED Fig 7e
	No Stim	8Hz	40HZ		No Stim	40Hz
	12.8523	8.19196	13.8185		46000000	51600000
	13.5288	11.196	15.3999		32000000	31980000
	7.02539	8.11058	17.6425		28000000	59000000
	10.6038		13.5202		19000000	51000000
	9.84533		15.1793		31000000	77000000
	6.10467		14.4473		33000000	80000000
	11.9		12.6552
			16.7988
