# Supplementary material for: Multisensory gamma stimulation promotes glymphatic clearance of amyloid
Source: Nature. 2024 Feb 28;627(8002):149–56. doi: 10.1038/s41586-024-07132-6 (PMC10917684; doi:10.1038/s41586-024-07132-6)
Supplement: Supplementary file 22 — Source Data Extended Data Fig. 8 [file 41586_2024_7132_MOESM22_ESM.xlsx]

## Sheet: Sheet1
	Fig 8c																																						Fig 8e								ED Fig 8g
		Astro				Ex				Mic				Oligo				OPC				PV				SST				Vas				VIP						MEAN	SEM	N	MEAN	SEM	N		NS	ST
	No Stim	6.75492	6.26252	5.79252	5.22699	53.9031	53.9596	65.2862	62.8957	9.14931	9.30275	3.96258	6.28221	16.4493	15.8383	10.9384	12.1963	3.01733	3.31331	2.90314	2.33129	3.77652	4.27817	4.33407	3.92638	1.77146	2.31203	2.51789	2.65031	1.92719	2.03896	1.16951	1.59509	3.25092	2.69434	3.09576	2.89571			NS			ST				17.3333	38.5
	ST	6.52127	9.08475	4.0279	5.4584	58.1356	53.1864	63.8726	68.1391	7.95382	6.84746	7.24572	3.68948	13.4702	16.5424	10.486	8.21793	3.54928	3.74576	2.90279	3.07288	3.33547	3.49153	4.37669	4.11402	2.11674	2.27119	2.75653	2.54726	2.0526	1.61017	1.14761	1.4859	2.86508	3.22034	3.18407	3.27504		atpvoc	1	0.34626	5	2.16173	1.29344	6		24	42
																																							cst3	1	0.672402	5	8.95078	6.26861	6		14.5	37
																																							hspa5	1	0.540966	5	1.26376	5.70859	6
																																							ptgds	1	0.892223	5	2.46605	0.23783	6
																																							atp6vob	1	1.22106	5	1.99331	0.668252	6
