# Supplementary material for: Multisensory gamma stimulation promotes glymphatic clearance of amyloid
Source: Nature. 2024 Feb 28;627(8002):149–56. doi: 10.1038/s41586-024-07132-6 (PMC10917684; doi:10.1038/s41586-024-07132-6)
Supplement: Supplementary file 23 — Source Data Extended Data Fig. 9 [file 41586_2024_7132_MOESM23_ESM.xlsx]

## Sheet: Sheet1
	Fig 9d							Fig 9g
	No stim			Stim				No stim	40Hz
	0.0613463	0.0194727	0.0342371	0.0417151	0.0560591	0.0701813		6.40291	8.92534
	0.0694281	0.031217	0.0590133	0.0750048	0.0590451	0.0736175		9.91022	9.71581
	0.031825	0.0530003	0.032396	0.0760375	0.0818423	0.0512716		4.24155	8.53209
								4.3017	7.94941
								4.1697	10.8667
								5.67743	9.114
								10.1168	7.37409
								12.6618	23.9351
								6.52953	14.5689
									16.3939
