# Supplementary material for: Multisensory gamma stimulation promotes glymphatic clearance of amyloid
Source: Nature. 2024 Feb 28;627(8002):149–56. doi: 10.1038/s41586-024-07132-6 (PMC10917684; doi:10.1038/s41586-024-07132-6)
Supplement: Supplementary file 24 — Source Data Extended Data Fig. 10 [file 41586_2024_7132_MOESM24_ESM.xlsx]

## Sheet: Sheet1
	ED Fig 10c
	No stim	8Hz	40Hz
	99.3453	98.5476	276.533
	88.8267	91.9984	111.13
	116.299	64.3579	162.819
	85.286		281.676
	108.546		133.279
	101.697		149.018
