# Supplementary material for: Multisensory gamma stimulation promotes glymphatic clearance of amyloid
Source: Nature. 2024 Feb 28;627(8002):149–56. doi: 10.1038/s41586-024-07132-6 (PMC10917684; doi:10.1038/s41586-024-07132-6)
Supplement: Supplementary file 25 — Source Data Extended Data Fig. 11 [file 41586_2024_7132_MOESM25_ESM.xlsx]

## Sheet: Sheet1
VIP1RcpGFP																					VIP1.0																					VIP1.0 Kd
CCK-4s	ΔF/F, %		CCK-8s	ΔF/F, %		SST-14	ΔF/F, %		SST-28	ΔF/F, %		NPY	ΔF/F, %		PACAP	ΔF/F, %		VIP	ΔF/F, %		CCK-4s	ΔF/F, %		CCK-8s	ΔF/F, %		SST-14	ΔF/F, %		SST-28	ΔF/F, %		NPY	ΔF/F, %		PACAP	ΔF/F, %		VIP	ΔF/F, %		[VIP], µM	Cell#1	Cell#2	Cell#3	Cell#4	Cell#5	Cell#6	Cell#7
Cell#1	-31.1714		Cell#1	-35.6116		Cell#1	-25.6987		Cell#1	-29.9659		Cell#1	-77.289		Cell#1	-29.4925		Cell#1	-74.856		Cell#1	-2.71599		Cell#1	3.61113		Cell#1	-2.39735		Cell#1	20.9546		Cell#1	17.7701		Cell#1	63.5893		Cell#1	180.512		0.0001	0.111584	0.232952	0.195359	0.142539	0.18708	0.176805	0.143988
Cell#2	-31.5784		Cell#2	-35.2896		Cell#2	-27.3027		Cell#2	-23.0793		Cell#2	-72.4296		Cell#2	-34.2698		Cell#2	-75.8667		Cell#2	-5.04446		Cell#2	7.66953		Cell#2	-2.2477		Cell#2	9.94087		Cell#2	13.9952		Cell#2	66.0109		Cell#2	264.088		0.001	0.184948	0.239553	0.240961	0.165768	0.186177	0.172595	0.137885
Cell#3	-23.0629		Cell#3	-37.2147		Cell#3	-24.6436		Cell#3	-42.0218		Cell#3	-74.0481		Cell#3	-16.2246		Cell#3	-71.9323		Cell#3	-4.82139		Cell#3	0.575845		Cell#3	-0.0748195		Cell#3	10.3165		Cell#3	4.21322		Cell#3	27.2845		Cell#3	273.886		0.01	0.285912	0.34745	0.358228	0.259072	0.344486	0.296515	0.267985
Cell#4	-29.9627		Cell#4	-38.0065		Cell#4	-31.6547		Cell#4	-35.2597		Cell#4	-69.314		Cell#4	-16.6214		Cell#4	-68.4061		Cell#4	-3.88338		Cell#4	3.98784		Cell#4	0.671977		Cell#4	11.1836		Cell#4	5.03079		Cell#4	9.40535		Cell#4	192.704		0.1	0.616671	0.518645	0.580826	0.517392	0.514262	0.479111	0.401543
Cell#5	-30.3919		Cell#5	-37.6172		Cell#5	-29.2846		Cell#5	-55.5781		Cell#5	-74.7362		Cell#5	-25.4552		Cell#5	-78.0862		Cell#5	-3.38844		Cell#5	2.56809		Cell#5	-3.26295		Cell#5	11.9245		Cell#5	6.20806		Cell#5	47.807		Cell#5	187.189		1	0.977461	0.965746	0.968032	0.974257	0.952143	0.955958	0.947378
Cell#6	-28.5115		Cell#6	-39.6485		Cell#6	-28.524		Cell#6	-42.5355		Cell#6	-74.2639		Cell#6	-31.7344		Cell#6	-73.5864		Cell#6	-4.46051		Cell#6	2.96988		Cell#6	-1.25381		Cell#6	11.1926		Cell#6	10.7957		Cell#6	77.4742		Cell#6	390.255		2	0.853064	0.834733	0.914386	0.897878	0.859649	0.868042	0.911931
Cell#7	-31.2911		Cell#7	-42.1867		Cell#7	-25.6969		Cell#7	-34.657		Cell#7	-64.6346		Cell#7	-31.0875		Cell#7	-73.0355		Cell#7	-4.0354		Cell#7	0.714606		Cell#7	-1.33435		Cell#7	1.90827		Cell#7	13.493		Cell#7	78.3025		Cell#7	168.609		4	0.811906	0.812851	0.889979	0.862926	0.865811	0.855114	0.899376
Cell#8	-31.8824		Cell#8	-36.2297		Cell#8	-26.1353		Cell#8	-34.6409		Cell#8	-71.6157		Cell#8	-1.72691		Cell#8	-77.4507		Cell#8	-4.27002		Cell#8	7.46288		Cell#8	-0.85468		Cell#8	7.64787		Cell#8	21.0343		Cell#8	47.9185		Cell#8	116.739
Cell#9	-26.9105		Cell#9	-35.8381		Cell#9	-34.5897		Cell#9	59.778		Cell#9	-73.6241		Cell#9	-26.0181		Cell#9	-74.535		Cell#9	-3.01183		Cell#9	0.64799		Cell#9	-0.385503		Cell#9	4.15328		Cell#9	6.52093		Cell#9	137.816		Cell#9	160.833
Cell#10	-30.587		Cell#10	-39.4721		Cell#10	-35.2807		Cell#10	-28.5733		Cell#10	-71.8277		Cell#10	-23.5425		Cell#10	-74.427		Cell#10	-3.46654		Cell#10	4.58702		Cell#10	-3.34558		Cell#10	8.5033		Cell#10	13.4794		Cell#10	61.3882		Cell#10	260.929
Cell#11	-31.9502		Cell#11	-38.1805		Cell#11	-34.0613		Cell#11	-35.7296		Cell#11	-22.0041		Cell#11	-25.047		Cell#11	-71.8705		Cell#11	-3.15496		Cell#11	6.39085		Cell#11	-1.01388		Cell#11	7.59563		Cell#11	11.1504		Cell#11	113.411		Cell#11	254.49
Cell#12	-33.9349		Cell#12	-41.478		Cell#12	-29.6119		Cell#12	-66.8037		Cell#12	-20.9336		Cell#12	-32.1334		Cell#12	-73.6401		Cell#12	-3.77827		Cell#12	4.06182		Cell#12	-0.55499		Cell#12	8.81408		Cell#12	5.45538		Cell#12	79.8675		Cell#12	80.8614
Cell#13	-31.66		Cell#13	-41.2561		Cell#13	-28.4398		Cell#13	-60.2246		Cell#13	-15.4161		Cell#13	-22.4075		Cell#13	-75.3279		Cell#13	-5.69266		Cell#13	2.42736		Cell#13	-3.27757		Cell#13	13.679		Cell#13	16.7594		Cell#13	41.1322		Cell#13	135.402
Cell#14	-26.5469		Cell#14	-34.4668		Cell#14	-28.8091		Cell#14	-68.8323		Cell#14	-13.9933		Cell#14	-2.92996		Cell#14	-77.3812		Cell#14	-3.12741		Cell#14	3.61536		Cell#14	0.02783		Cell#14	10.4596		Cell#14	8.21123		Cell#14	97.9339		Cell#14	79.7907
Cell#15	-32.2613		Cell#15	-35.5777		Cell#15	-21.5781		Cell#15	-92.5083		Cell#15	-25.579		Cell#15	-12.6437		Cell#15	-21.4093		Cell#15	-2.36009		Cell#15	1.85267		Cell#15	-0.111026		Cell#15	11.5751		Cell#15	10.0758		Cell#15	100.186		Cell#15	286.096
Cell#16	-31.1071		Cell#16	-44.0739		Cell#16	-24.1743		Cell#16	-99.5428		Cell#16	-16.4397		Cell#16	-30.5671		Cell#16	-20.5193		Cell#16	-3.33615		Cell#16	3.16661		Cell#16	4.03986		Cell#16	9.27487		Cell#16	8.27995		Cell#16	115.873		Cell#16	93.0859
Cell#17	-31.6667		Cell#17	-37.6275		Cell#17	-32.8525		Cell#17	-81.2839		Cell#17	-24.9262		Cell#17	-9.6444		Cell#17	-23.4564		Cell#17	-1.2318		Cell#17	4.23129		Cell#17	-1.39872		Cell#17	4.1042		Cell#17	15.0741		Cell#17	84.6509		Cell#17	242.625
Cell#18	-17.3247		Cell#18	-28.447		Cell#18	-25.29		Cell#18	-96.5189		Cell#18	-18.4105		Cell#18	-7.18423		Cell#18	-14.4003		Cell#18	-1.31709		Cell#18	0.991769		Cell#18	1.58875		Cell#18	3.67945		Cell#18	16.0218		Cell#18	77.6331		Cell#18	100.373
Cell#19	-28.9065		Cell#19	-35.0565		Cell#19	-29.36		Cell#19	-100.475		Cell#19	-19.0142		Cell#19	-4.37191		Cell#19	-20.0526		Cell#19	-0.484072		Cell#19	-1.73138		Cell#19	-2.25255		Cell#19	2.94185		Cell#19	63.115		Cell#19	30.2088		Cell#19	188.936
Cell#20	-29.4641		Cell#20	-24.9165		Cell#20	-30.6438		Cell#20	-88.1284					Cell#20	-10.7838		Cell#20	-17.7819		Cell#20	-1.30428		Cell#20	1.08403		Cell#20	-1.53025		Cell#20	4.45902		Cell#20	41.9066		Cell#20	49.7574		Cell#20	71.9044
Cell#21	-31.465		Cell#21	-29.8213		Cell#21	-23.9068		Cell#21	154.247					Cell#21	-6.11048		Cell#21	-21.9867		Cell#21	-1.44784		Cell#21	2.78182		Cell#21	-1.3019		Cell#21	8.03818		Cell#21	39.3113		Cell#21	280.517		Cell#21	137.591
Cell#22	-26.84		Cell#22	-27.0903		Cell#22	-25.056		Cell#22	-68.5365					Cell#22	-5.55783		Cell#22	-19.7968		Cell#22	-0.618267		Cell#22	4.90151		Cell#22	-1.62482		Cell#22	6.46385		Cell#22	66.2654		Cell#22	35.4515		Cell#22	149.228
Cell#23	-26.0934		Cell#23	-25.444		Cell#23	-29.9316		Cell#23	-37.5					Cell#23	-2.17028		Cell#23	-17.9406		Cell#23	-1.83791		Cell#23	-2.96322		Cell#23	-3.82509		Cell#23	2.9968		Cell#23	17.5702		Cell#23	19.1445		Cell#23	139.52
Cell#24	-30.2578		Cell#24	-28.3146		Cell#24	-27.0051								Cell#24	-5.97893		Cell#24	-17.0019		Cell#24	-0.974937		Cell#24	-0.417691		Cell#24	-4.97277		Cell#24	4.68554		Cell#24	16.0026		Cell#24	143.198		Cell#24	90.9555
Cell#25	-29.4763		Cell#25	-29.224		Cell#25	-23.7072								Cell#25	-2.29028		Cell#25	-30.2848		Cell#25	-1.60556		Cell#25	0.838309		Cell#25	2.56825		Cell#25	10.5712		Cell#25	24.7057		Cell#25	193.334		Cell#25	325.094
Cell#26	-23.4569		Cell#26	-26.3453		Cell#26	-23.9157								Cell#26	-45.4391		Cell#26	-63.7141		Cell#26	-3.11826		Cell#26	1.28906		Cell#26	0.0353066		Cell#26	1.85351		Cell#26	26.7779		Cell#26	176.17		Cell#26	110.279
Cell#27	-30.3592		Cell#27	-30.4518		Cell#27	-26.4089								Cell#27	-44.1193		Cell#27	-63.5728		Cell#27	-1.61747		Cell#27	0.340963		Cell#27	-0.698903		Cell#27	-2.79607		Cell#27	45.0665		Cell#27	116.116		Cell#27	182.62
Cell#28	-29.1208		Cell#28	-30.9689		Cell#28	-26.6093								Cell#28	-45.2406		Cell#28	-56.6379		Cell#28	-1.9943		Cell#28	1.91219		Cell#28	-1.08039		Cell#28	6.39292		Cell#28	44.6809		Cell#28	89.9563		Cell#28	78.6247
Cell#29	-29.3187		Cell#29	-24.9785		Cell#29	-27.5601								Cell#29	-48.5874		Cell#29	-66.9392		Cell#29	-1.65378		Cell#29	4.10658		Cell#29	2.38249		Cell#29	3.56791		Cell#29	36.4491		Cell#29	144.306		Cell#29	126.532
Cell#30	-30.1411		Cell#30	-34.3511		Cell#30	-27.7117								Cell#30	-40.1083		Cell#30	-61.8978		Cell#30	-0.204797		Cell#30	1.32057		Cell#30	1.15175		Cell#30	8.46016		Cell#30	26.982		Cell#30	135.576		Cell#30	71.3956
Cell#31	-29.3073		Cell#31	-29.2098		Cell#31	-29.4797								Cell#31	-44.6182		Cell#31	-65.5043		Cell#31	-2.45587		Cell#31	3.33933		Cell#31	-0.420023		Cell#31	4.24884		Cell#31	28.3906		Cell#31	256.623		Cell#31	208.055
Cell#32	-25.6019		Cell#32	-32.8344		Cell#32	-30.6517								Cell#32	-45.3707		Cell#32	-57.0444		Cell#32	-0.746665		Cell#32	2.544		Cell#32	0.440529		Cell#32	4.73642		Cell#32	30.065		Cell#32	94.4643		Cell#32	127.223
Cell#33	-26.6624		Cell#33	-30.8747		Cell#33	-27.3417								Cell#33	-48.5692		Cell#33	-60.7759					Cell#33	3.46734		Cell#33	2.78533		Cell#33	3.90408		Cell#33	36.763		Cell#33	113.315		Cell#33	136.565
Cell#34	-29.6231		Cell#34	-26.8709		Cell#34	-29.1586								Cell#34	-43.3802		Cell#34	-62.5541					Cell#34	0.0849979		Cell#34	-2.40929		Cell#34	3.66433		Cell#34	57.2648		Cell#34	33.6056		Cell#34	215.679
Cell#35	-28.1032		Cell#35	-30.6352		Cell#35	-23.2292								Cell#35	-44.987		Cell#35	-65.239					Cell#35	0.473463		Cell#35	0.159437		Cell#35	5.15721		Cell#35	38.3057		Cell#35	149.254		Cell#35	345.256
Cell#36	-30.6711		Cell#36	-23.9859		Cell#36	-27.3737											Cell#36	-63.5859					Cell#36	1.96864		Cell#36	-1.87897		Cell#36	4.83106					Cell#36	111.047		Cell#36	120.476
Cell#37	-29.3838		Cell#37	-28.3937		Cell#37	-29.0201											Cell#37	-27.8161					Cell#37	3.39458		Cell#37	-3.18916		Cell#37	1.13358					Cell#37	98.673		Cell#37	175.837
Cell#38	-29.279		Cell#38	-27.0155		Cell#38	-27.6522											Cell#38	-32.2525					Cell#38	1.57919		Cell#38	3.65999		Cell#38	2.25554					Cell#38	186.844		Cell#38	187.83
Cell#39	-25.2783		Cell#39	-26.4048		Cell#39	-24.6768											Cell#39	-45.3761					Cell#39	-1.2876		Cell#39	8.39089		Cell#39	8.04015					Cell#39	88.6704		Cell#39	177.433
Cell#40	-27.068		Cell#40	-26.6632		Cell#40	-26.2062											Cell#40	-40.3451					Cell#40	-1.46879		Cell#40	5.24013		Cell#40	1.54217					Cell#40	131.729		Cell#40	91.2849
Cell#41	-28		Cell#41	-25.4531		Cell#41	-31.0614											Cell#41	-51.8821					Cell#41	2.27348		Cell#41	0.824492		Cell#41	0.32965					Cell#41	239.331		Cell#41	108.736
Cell#42	-28.0622		Cell#42	-29.3014		Cell#42	-23.4949											Cell#42	-54.156					Cell#42	2.79842		Cell#42	1.96798		Cell#42	-2.18629					Cell#42	127.202
Cell#43	-22.9774		Cell#43	-29.9727		Cell#43	-29.7505											Cell#43	-33.0562					Cell#43	1.01994		Cell#43	1.19565		Cell#43	0.950103					Cell#43	169.854
Cell#44	-21.8145					Cell#44	-29.19											Cell#44	-36.1524					Cell#44	-0.00634961		Cell#44	-2.74943		Cell#44	4.12812					Cell#44	222.507
Cell#45	-27.497																	Cell#45	60.8879					Cell#45	-2.84954		Cell#45	9.03236		Cell#45	0.338454					Cell#45	-0.996812
																								Cell#46	-1.58303		Cell#46	9.23134		Cell#46	3.18843					Cell#46	307.812
																			Cell#46	-49.3764				Cell#47	1.16966		Cell#47	1.11724		Cell#47	-0.263032					Cell#47	3.6652
																								Cell#48	2.05913		Cell#48	4.92578		Cell#48	2.94411
																								Cell#49	2.19867		Cell#49	4.15879		Cell#49	2.19878
																								Cell#50	3.52243		Cell#50	7.76092		Cell#50	1.32839
																								Cell#51	2.69254		Cell#51	-0.493163		Cell#51	0.964265
																								Cell#52	1.80602		Cell#52	11.472
																								Cell#53	-2.66807		Cell#53	-1.11264
																								Cell#54	1.47168		Cell#54	8.22307
																								Cell#55	2.23924		Cell#55	1.25878
																								Cell#56	1.8024		Cell#56	6.40588
																								Cell#57	2.69837		Cell#57	6.12626
																								Cell#58	1.74266
																								Cell#59	0.267708
																								Cell#60	-1.85442
																								Cell#61	-0.267738
																								Cell#62	-0.693845
																								Cell#63	-1.48688
																								Cell#64	-1.81003
																								Cell#65	-3.31534
																								Cell#66	2.2481
																								Cell#67	0.920413
																								Cell#68	0.530392
																								Cell#69	0.0303153
																								Cell#70	0.0416656
																								Cell#71	-0.906478
[truncated: 45 more columns]
