# Supplementary material for: Multisensory gamma stimulation promotes glymphatic clearance of amyloid
Source: Nature. 2024 Feb 28;627(8002):149–56. doi: 10.1038/s41586-024-07132-6 (PMC10917684; doi:10.1038/s41586-024-07132-6)
Supplement: Supplementary file 26 — Source Data Extended Data Fig. 12 [file 41586_2024_7132_MOESM26_ESM.xlsx]

## Sheet: Sheet1
	ED Fig 12b
	Before	After
	100.751	108.457
	99.1733	107.299
	98.8742	105.566
	101.166	113.417
	100.036	108.177
	99.1116	100.989
	100.257	102.481
	101.288	104.127
	99.2626	105.05
	100.081	107.813
	100.596	112.516
	100.244	110.274
	99.7261	109.244
	99.5356	114.445
	99.8987	112.467
