# Supplementary material for: Multisensory gamma stimulation promotes glymphatic clearance of amyloid
Source: Nature. 2024 Feb 28;627(8002):149–56. doi: 10.1038/s41586-024-07132-6 (PMC10917684; doi:10.1038/s41586-024-07132-6)
Supplement: Supplementary file 27 — Source Data Extended Data Fig. 13 [file 41586_2024_7132_MOESM27_ESM.xlsx]

## Sheet: Sheet1
	ED Fig 13c			ED Fig 13h			ED Fig 13j			ED Fig 13l			ED Fig 13n
	0.974093			Saline	CNO		Saline	CNO		Saline	CNO		Saline	CNO
	0.965217			1.63076	2.23483		0.80323	0.860383		0.829444	0.857128		1.0508	0.941797
	0.969231			5.63644	1.78615		1.37107	0.942623		1.33815	0.956415		1.20617	1.01032
				1.41453	2.61514		0.870498	1.99685		0.822474	1.82013		0.872716	0.822593
				2.49425	1.14862		1.16159	1.30493		1.14841	1.67407		0.869753	0.934674
				0.904467	1.61623		1.24246	1.11031		1.29725	0.951688		1.09199	0.871665
										0.813535	1.16888
